# Supplementary material for: Synergistic anti-tumor activity of acadesine (AICAR) in combination with the anti-CD20 monoclonal antibody rituximab in in vivo and in vitro models of mantle cell lymphoma
Source: Oncotarget. 2014 Jan 25;5(3):726–39. doi: 10.18632/oncotarget.1455 (PMC3996675; doi:10.18632/oncotarget.1455)
Supplement: Supplementary file 1 [file oncotarget-05-726-s001.xls]

## Sheet: DEG genes
ACADESINE		RITUXIMAB		ACADESINE RITUXIMAB
Gene symbol	Fold Change A vs C	Gene symbol	Fold Change R vs C	Gene symbol	Fold Change AR vs C
TPM1	3.05185	SORBS1	2.2296	ACTA1	13.8459
ACTA1	2.67961	TNFRSF10D	2.19124	TPM1	12.946
EFEMP1	2.23763	HSPA6	2.03359	TNNC2	9.01189
LOC100128751	2.01976	CA3	2.02947	IL7R	7.09089
SLC2A4RG	1.85692	RAG1	1.90014	MYLPF	6.45959
FCRL2	1.83565	COX6A1	1.8636	TUBB2B	5.97677
IGHA1 /// LOC100126583	1.78765	KIAA0802	1.8351	RAG1	5.70708
P2RY14	1.73823	LAT2	1.79372	PDLIM5	5.30546
LAT2	1.69045	CCRL1	1.7905	KCNC2	5.15618
CD2AP	1.68606	KCTD21	1.79017	BTBD3	4.82727
CRADD	1.67929	DNAJB1	1.74906	MAP1B	4.28974
IFI44	1.64875	PLGLA /// PLGLB1 /// PLGLB2	1.69751	GPR56	4.11697
WNT10B	1.64803	HSPA1A /// HSPA1B	1.6921	TNNI2	3.97728
ZBTB7B	1.64395	AICDA	1.68126	STK32C	3.92642
ZNF438	1.64191	DEDD2	1.681	RPRML	3.85148
ZDHHC19	1.63785	NDFIP2	1.64574	SCN1B	3.81577
RHCE /// RHD	1.61144	CCDC146	1.64189	TUBB3	3.6939
CCL4 /// CCL4L1 /// CCL4L2	1.57892	PCYT1A	1.61324	NFIX	3.65824
SLC30A1	-1.85755	CPM	1.61168	CLEC18A /// CLEC18B /// CLEC18C	3.57147
BMPR2	-1.80143	THAP2	1.60631	CDHR3	3.46564
ZNF187	-1.78783	TP53INP1	1.59723	C3orf52	3.42802
CNN3	-1.75799	LIAS	1.59072	CD9	3.39561
MARCH1	-1.75461	ARNTL	1.56684	ADARB1	3.34818
SESN3	-1.75208	CBFA2T2	1.5604	NPPA	3.2774
MXD1	-1.74998	HSPH1	1.53495	SORBS1	3.18658
AIM1	-1.74957	RAB11FIP3	1.53285	LDB3	2.9875
LMO4	-1.72953	NEURL1B	-2.09767	NUDT11	2.9684
PEG10	-1.72597	COL1A1	-2.02378	CKM	2.96458
ABCG1	-1.72278	GTDC1	-1.90029	AFAP1	2.96211
SWAP70	-1.68753	LRRC32	-1.89245	APOBEC2	2.9494
CCR7	-1.67502	BMPR2	-1.85888	EFEMP1	2.87024
CNTNAP2	-1.6693	PSD3	-1.85411	HBEGF	2.74978
SCD5	-1.66906	LOC100288685	-1.79817	AMICA1	2.74228
MT1G	-1.66894	EGR1	-1.78192	KIAA1324	2.73607
ICK	-1.66234	TFEC	-1.74868	RIMS3	2.6693
VPS36	-1.65942	RASGEF1A	-1.73636	GOLM1	2.62367
GLRA3	-1.6579	GCHFR	-1.72489	CCL4 /// CCL4L1 /// CCL4L2	2.59581
EPCAM	-1.65231	MT1X	-1.71272	TNNT3	2.57844
FAM46A	-1.64883	C10orf47	-1.6904	ADD2	2.57401
ST8SIA4	-1.63328	CCL4 /// CCL4L1 /// CCL4L2	-1.68623	CA3	2.57192
KCTD12	-1.62943	GCNT1	-1.68184	SPANXB1 /// SPANXB2 /// SPANXF1	2.57118
DNM1	-1.62935	SRSF5	-1.66796	LOC100128751	2.5675
CT45A1 /// CT45A2 /// CT45A3 /// CT45A4 /// CT45A5 /// CT45A6	-1.6245	ANKRD44	-1.66448	MLLT11	2.50407
NUMB	-1.62439	PHF14	-1.65691	ATP1B1	2.50376
MBNL1	-1.62339	GPR124	-1.65556	CDKN1C	2.48249
SNX10	-1.62025	SFSWAP	-1.65374	TUBA8	2.46078
C5orf41	-1.61838	CDC14B	-1.64936	FMNL2	2.4378
GATAD2B	-1.61282	C5orf39	-1.64325	ZNF709	2.42934
IQCA1	-1.61193	CDKN1C	-1.63751	ZNF443 /// ZNF799	2.41587
LRTOMT	-1.60943	SLC30A1	-1.63749	RPS15	2.40937
TCF12	-1.60718	KLF11	-1.63104	FHL1	2.40538
TMEM50B	-1.60717	PEG10	-1.62397	TMEFF1	2.39513
MT1H	-1.60556	PILRA	-1.62014	MYH6 /// MYH7	2.36439
NFE2L3	-1.59554	GDPD5	-1.61558	RAG2	2.34334
TFEC	-1.58092	DDX54	-1.61287	CAMKV	2.33267
EPB41	-1.56597	FAM177B	-1.61121	TTN	2.32305
DZIP3	-1.55175	CEBPA	-1.60873	KLF7	2.30963
MRE11A	-1.54341	NPPA	-1.60034	GAS7	2.30188
MT1X	-1.53393	DBNDD2 /// SYS1 /// SYS1-DBNDD2	-1.59414	MAF	2.30151
		GCET2	-1.58824	NCRNA00201	2.29719
		TATDN3	-1.57938	TPM3	2.29524
		ZNF709	-1.5709	WWC3	2.29472
		SYNGR3	-1.56495	NCRNA00201	2.26762
		LOC375190	-1.56117	AMOTL1	2.26251
		RAB11FIP1	-1.561	MYOZ1	2.24365
		MT1G	-1.56006	ACVR2B	2.22854
		TRIM2	-1.55873	PSD3	2.22806
		ZMIZ1	-1.55155	RUNX1T1	2.2263
		ZNF643	-1.55019	SORT1	2.223
		SRP19	-1.53947	WWC3	2.20847
		PAG1	-1.52816	PPM1H	2.19722
		WDFY1	-1.43104	LOC100129637	2.19218
				DCAF12	2.16951
				RTKN2	2.15895
				GAS7	2.13553
				ZNF439	2.12125
				VDR	2.10828
				CCDC146	2.10272
				RCBTB2	2.10154
				GPR124	2.09454
				OCA2	2.07583
				H1F0	2.07519
				NRN1	2.07435
				ACVR2B	2.07134
				ZNF331	2.06807
				ZFP82	2.06278
				NEURL1B	2.04648
				KANK2	2.04573
				RBFOX1	2.0277
				TRIB2	2.01447
				PCBP2	2.00574
				DBN1	2.00343
				KCTD15	1.99767
				SLC4A7	1.97588
				CPNE2	1.97576
				TUBB6	1.97524
				LHPP	1.96752
				ZNF681	1.96376
				STMN3	1.95599
				HIST1H2BN	1.95304
				IRX5	1.94881
				TFDP2	1.94499
				RRAGD	1.94438
				MEX3B	1.94393
				SOX11	1.94014
				HNRNPM	1.93592
				PLGLA /// PLGLB1 /// PLGLB2	1.92918
				MRPS5	1.92201
				MIR17HG	1.91339
				COL18A1	1.9076
				CAPSL	1.90308
				ZNF573	1.90146
				RNF212	1.89925
				RBFOX2	1.89898
				QPRT	1.89807
				REEP2	1.89763
				APCDD1	1.896
				SLC7A3	1.89587
				MTSS1	1.88347
				HIST2H2AC	1.88124
				SPARCL1	1.87976
				C18orf1	1.87839
				AASS	1.87646
				APOC2	1.87585
				NFATC1	1.87163
				GJC1	1.87043
				ZSCAN18	1.86975
				LMCD1	1.86441
				APOBEC3A /// APOBEC3B	1.86335
				SPRY1	1.86164
				NGFRAP1	1.85336
				TSPO	1.85276
				MEX3A	1.85269
				PAFAH2	1.85048
				TMPRSS3	1.84957
				ARPP21	1.84643
				CADM1	1.84256
				GPER	1.83913
				KLHL23	1.83747
				KLHL23	1.83684
				GPR146	1.82902
				DNAJC12	1.82899
				GAL3ST4	1.82669
				RHOBTB3	1.82564
				PLIN2	1.82322
				TRIM36	1.8213
				TRIM72	1.81807
				PHLDB2	1.81533
				KREMEN1	1.81293
				WDR33	1.80979
				BEST3	1.80697
				SATB2	1.80058
				LOC644538	1.78925
				PDGFA	1.78251
				PAPLN	1.78208
				PARD3	1.77637
				DUSP26	1.77355
				HNRPDL	1.76627
				ZNF438	1.76508
				PDGFA	1.75728
				DIRAS1	1.75584
				IGF2BP1	1.75219
				EEF1A2	1.75207
				FOXN4	1.75181
				ZNF91	1.7511
				KIF21A	1.75053
				PTPRE	1.75001
				GLB1L2	1.74977
				RAB15	1.74834
				GAB1	1.74592
				SRPR	1.74396
				NT5DC2	1.73969
				SPRED2	1.73762
				LARGE	1.73622
				ABCB4	1.73483
				RAPGEF2	1.73434
				ZNF558	1.7325
				NEIL1	1.73119
				PDLIM7	1.72668
				CDC25A	1.72478
				RPS27A	1.72351
				C9orf3	1.72348
				MKI67	1.723
				ZNF69	1.71844
				NUCB2	1.71765
				ZNF44	1.71582
				YES1	1.71456
				C10orf10	1.71421
				SPP1	1.7133
				VWCE	1.7081
				GYPC	1.70586
				TRA2A	1.70579
				EIF4A2 /// SNORA63	1.70433
				FAM3B	1.70167
				ZEB2	1.70122
				D4S234E	1.69972
				NCRNA00275	1.69812
				TRPS1	1.69686
				LILRA4	1.69127
				ZNRF1	1.68992
				CLPTM1	1.6858
				SEMA4C	1.6832
				ZNF823	1.67733
				LOC100131234	1.67696
				ACVR2A	1.67429
				ZNF555	1.6733
				GSTM1 /// GSTM4	1.66546
				DMD	1.66407
				EIF4A1	1.66174
				TRO	1.65902
				STS	1.65887
				MEX3D	1.65611
				SATB2	1.65451
				GRAMD4	1.65266
				SCN3A	1.65236
				SNRPN	1.65103
				GLRX	1.64941
				PTPN18	1.64928
				HIPK2	1.64922
				GSTM2P1	1.64785
				COL3A1	1.64716
				BIK	1.64684
				FUBP1	1.64679
				HIST1H2AD	1.64502
				SNORA26	1.64334
				MKI67	1.64212
				DYNC1I2 /// HNRNPM /// ND1	1.63765
				ADPRHL1	1.63646
				ACSM3	1.63491
				SLC17A9	1.63278
				RBMS1	1.63098
				ZNF232	1.62836
				COX6A1	1.6261
				IRS1	1.62429
				JAM2	1.62378
				ARHGEF7	1.62329
				CAMTA1	1.6211
				ESR2	1.61979
				ADAM32	1.61898
				PILRB	1.61849
				DYNC1H1	1.61732
				DNMT3B	1.61644
				CCRL1	1.6149
				ZC4H2	1.61454
				SFRP5	1.6141
				CSNK1E	1.61035
				ZNF84	1.60992
				UBE3A	1.60946
				WDR86	1.60939
				BRPF1	1.6092
				LTBP1	1.60909
				CDCA4	1.60847
				TPM2	1.60677
				NTF3	1.60563
				CDC25B	1.6046
				XIST	1.60425
				PIF1	1.60409
				GOLGA4	1.60394
				PKP4	1.60356
				ENOSF1	1.60309
				PGBD1	1.60214
				SF1	1.60176
				PABPN1	1.60073
				HNRNPD	1.60046
				PPP2R3B	1.59682
				PTPN7	1.59651
				STAG3L2	1.59633
				SLCO3A1	1.59529
				AK3	1.59299
				PKD1P1	1.59202
				CCDC93	1.5915
				ZNF276	1.59128
				E2F7	1.58854
				LOC728392 /// NLRP1	1.58417
				SLCO3A1	1.58413
				RTN4	1.58349
				CCDC76	1.58287
				NRBP1	1.58073
				PRTG	1.57987
				CD3G	1.57946
				TSC1	1.57818
				TERT	1.57694
				VASH1	1.5765
				HIST2H2AA3 /// HIST2H2AA4	1.57547
				EPB41L5	1.57491
				ARHGAP23	1.57459
				ICA1	1.57369
				ADAMTS6	1.57311
				LUC7L3	1.57083
				ERICH1	1.57001
				IGHV7-81	1.56991
				MLL4	1.56965
				FGF9	1.56717
				ATAD3A /// ATAD3B	1.56648
				TLE4	1.56597
				TSEN2	1.56496
				MARS	1.56482
				C2orf48	1.56429
				ERMN	1.56034
				CDKL3	1.56032
				D4S234E	1.56019
				H1FX	1.56009
				DIDO1	1.55988
				ADA	1.55983
				SPRR2E	1.55871
				MED24	1.55854
				LOC730098	1.55701
				STAR	1.55647
				SIK2	1.5562
				SEPT11	1.55613
				TBC1D3 /// TBC1D3C /// TBC1D3F /// TBC1D3H	1.55581
				ARGLU1	1.55297
				DENND2A	1.55166
				MALAT1	1.5515
				DIP2C	1.54975
				SNORA25 /// TAF1D	1.54802
				NBL1	1.5467
				RCOR2	1.54608
				ZNF879	1.54583
				ZNF345	1.54518
				LUC7L	1.54209
				LOC728741	1.54154
				PCYT1A	1.54123
				PDZD2	1.54107
				RIMBP2	1.54051
				SRSF5	1.54002
				GNG4	1.53979
				PLXNB1	1.53888
				MPST	1.53854
				PPIA	1.53827
				SMAD3	1.5364
				AHSA2	1.53626
				EZH2	1.536
				SCAP	1.53589
				RHEBL1	1.53486
				UBN2	1.53479
				HNRNPA2B1	1.53441
				HIST1H4H	1.53433
				SMPD4	1.53342
				KLF12	1.53038
				HIST1H1C	1.5303
				PCID2	1.52976
				NCRNA00168	1.5284
				FAM176B	1.5283
				NCRNA00287	1.52611
				LOC729991	1.52595
				ATP6V0A1	1.52484
				TCL6	1.52243
				ASMTL-AS	1.52208
				C6orf123	1.52075
				PLK1S1	1.5167
				ANKRD50	1.51571
				CD99	1.51568
				GPC2	1.51348
				ZNF790	1.51303
				IKZF2	1.51227
				IGF1R	1.5111
				WHSC1	1.51098
				SCAP	1.50956
				VGF	1.50927
				TOX2	1.50871
				SLMO1	1.5073
				EVL	1.50607
				CMTM7	1.50592
				NINL	1.50584
				CACNA1A	1.50551
				LTB4R	1.5053
				ZNF335	1.50498
				PHF20L1	1.50466
				PRPF40A	1.50423
				CHST11	1.50402
				FRMD3	1.50277
				RTEL1	1.50262
				AJAP1	1.50259
				LMO7	1.50132
				GKAP1	1.50042
				ZDHHC8	1.50028
				TEF	1.50028
				C7orf72	1.49836
				ZNF177	1.49598
				TRAC /// TRAJ17 /// TRAV20	1.49563
				SOX4	1.49426
				C12orf36	1.49426
				MAP2K5	1.49361
				ATP6 /// COX1	1.49319
				GAMT	1.4929
				BANP	1.49282
				C6orf26 /// MSH5	1.49274
				FAM177B	1.49101
				BCL6	1.49087
				AGAP6 /// AGAP7	1.49077
				STARD9	1.49038
				RAB18	1.48909
				HNRNPR	1.48838
				RBM8A	1.48778
				HIST1H2AK	1.48714
				SUGP2	1.48675
				MLXIP	1.48647
				AMPD1	1.48569
				FAM59A	1.48441
				RPL37	1.48359
				RBM6	1.4834
				ZNF440	1.48312
				SPG7	1.48301
				IGFBP5	1.48291
				PLEKHM2	1.48247
				KIAA0802	1.48165
				PYGB	1.4813
				DNAJC11	1.48068
				HDAC10 /// LOC100509694 /// MAPK12	1.48051
				FBXL16	1.48017
				GNG7	1.48015
				ZDHHC3	1.48014
				SNX30	1.47939
				PRDM2	1.47911
				PPP2R5C	1.47836
				NKTR	1.47826
				CRAMP1L	1.47823
				SSBP2	1.47789
				MBTD1	1.47771
				DDX11 /// LOC642846	1.47427
				STK25	1.47402
				RAD54L2	1.47316
				CCNJ	1.47248
				NELF	1.47208
				EGFL8 /// PPT2	1.47205
				PABPC1L	1.47138
				RBM5	1.47067
				FMNL1	1.46917
				PPM1E	1.46902
				MMP14	1.46876
				PRRX1	1.46874
				MDM4	1.46781
				LUC7L	1.46704
				MMP19	1.46681
				NUDCD3	1.46629
				B4GALT6	1.46573
				EPM2AIP1	1.46566
				DLG3	1.46556
				FANCA	1.46462
				CRELD1	1.46459
				TOX3	1.46426
				AACSP1	1.46398
				HABP4	1.4639
				OR4C16	1.46283
				HPS4	1.46254
				WBP5	1.46229
				RAGE	1.46174
				POLQ	1.45956
				SIAH1	1.45955
				ELAVL1	1.45943
				ATXN2	1.45929
				ATF2	1.45887
				SECISBP2	1.45873
				RHBDD3	1.45765
				CCDC150	1.45755
				CLASP1	1.45726
				FAM193B	1.45721
				TNXA /// TNXB	1.45684
				ZMYND8	1.45664
				NUP210	1.45598
				HSH2D	1.45588
				NCAPH2	1.45566
				ATP6V1B2	1.45564
				ZNF607	1.45529
				UHRF1	1.4548
				CHST15	1.45358
				TMEM97	1.45142
				SH3BP5L	1.4514
				SYNE2	1.45124
				PCGF3	1.44911
				PDS5B	1.44871
				IMP4	1.448
				TCAP	1.44777
				FLT1	1.44494
				PELI2	1.4423
				RFC3	1.44084
				DPEP1	1.44023
				EPC2	1.44014
				MTFP1 /// SEC14L2	1.43878
				TRMT61A	1.43629
				MT1G	-4.54688
				MT1H	-3.64928
				RCAN2	-3.4231
				MT1X	-3.38128
				BCL2A1	-3.36262
				DDX60	-3.09423
				MT2A	-2.9956
				MARCH1	-2.76202
				IFI27	-2.62915
				CD44	-2.49485
				RBM47	-2.48227
				IFIT2	-2.45617
				CNTNAP2	-2.45065
				CMPK2	-2.44936
				IL5RA	-2.44307
				CD5	-2.44008
				IFI44	-2.4196
				TRAF3IP3	-2.40009
				MT1F	-2.39208
				TFEC	-2.32632
				IFIT1	-2.29324
				RSAD2	-2.29276
				FAM46C	-2.27186
				C13orf15	-2.25313
				TMEM56	-2.24625
				PLSCR1	-2.23446
				SPAG1	-2.21156
				PLEK	-2.20471
				IL13RA1	-2.19512
				SSPN	-2.17871
				IFI44L	-2.17319
				AIM2	-2.1717
				TNFSF10	-2.15725
				ST8SIA4	-2.14783
				FNBP1	-2.13523
				HLA-F	-2.13378
				CCDC113	-2.13167
				STAT1	-2.11503
				BBOX1	-2.11081
				AIM1	-2.08745
				AMPD3	-2.08525
				TRIM22	-2.0751
				CCR6	-2.06707
				XAF1	-2.05983
				KYNU	-2.0521
				IL2RA	-2.04648
				MORC3	-2.04546
				MAGEA9 /// MAGEA9B	-2.03847
				RABGAP1L	-2.02167
				FBXO6	-2.01196
				RNF175	-2.00504
				PADI4	-2.00424
				SP100	-2.00417
				LHFPL2	-1.99663
				SNX10	-1.9873
				RRAS2	-1.98003
				SP140 /// SP140L	-1.97442
				CYB561	-1.97167
				KLF11	-1.96824
				SP140	-1.95415
				LOC653501 /// ZNF658 /// ZNF658B	-1.95192
				SLC16A4	-1.94989
				SAMD9L	-1.94669
				SP140	-1.94655
				PQLC3	-1.94
				VNN1	-1.9378
				VAV3	-1.93636
				IL2RA	-1.93371
				RNF135	-1.92647
				MEF2C	-1.91683
				CCL22	-1.91426
				ARAP2	-1.90654
				USP44	-1.896
				NEDD9	-1.89313
				TLR2	-1.88899
				FSTL5	-1.88683
				MACROD2	-1.88203
				BMPR2	-1.88202
				PRR18	-1.8803
				RNF135	-1.87805
				IFIT3	-1.87703
				CSTB	-1.87471
				HSPA1A	-1.87041
				CYBB	-1.86711
				MAGEA3 /// MAGEA6	-1.86558
				DUSP23	-1.85842
				GABRB2	-1.85648
				IGHG1 /// IGHM /// IGHV4-31	-1.83967
				ANKRD44	-1.83555
				BANK1	-1.83058
				CLEC4A	-1.82839
				OXR1	-1.82685
				TMEM50B	-1.82641
				RIPK4	-1.82427
				PPAP2A	-1.82091
				EPCAM	-1.82058
				HERC6	-1.81994
				SLA2	-1.81902
				SP110	-1.81812
				SLC30A1	-1.81805
				SWAP70	-1.81346
				KLHDC7B	-1.81218
				TLR7	-1.81107
				MAGEA4	-1.80766
				LRRC34	-1.80497
				SKAP2	-1.796
				HGF	-1.79599
				ROBO2	-1.79481
				KIF26B	-1.79088
				ARMC8	-1.78581
				MS4A7	-1.77466
				SYNGR3	-1.77321
				KCNN3	-1.76905
				IL10RA	-1.76631
				FAM113B	-1.76453
				OXR1	-1.75827
				TNFSF4	-1.75715
				CCDC24	-1.75476
				EAF2	-1.75257
				GNA12	-1.74951
				WIPF1	-1.7487
				PLEKHG4	-1.74797
				ITGAL	-1.74681
				RTP4	-1.74586
				TLR8	-1.74459
				MAST4	-1.74069
				HOXB7	-1.74068
				BIN1	-1.74067
				ANKRD58	-1.7362
				TATDN3	-1.7324
				IGHG1 /// IGHV4-31	-1.73042
				TCF12	-1.72843
				RAB11FIP4	-1.72454
				EMB /// EMBP1	-1.72277
				GPR65	-1.72161
				DNAJA3	-1.72033
				CFLAR	-1.7203
				EGR1	-1.72001
				PRKACB	-1.71732
				TRIM2	-1.7172
				STXBP6	-1.71351
				LMO4	-1.71269
				IGJ	-1.71027
				CD83	-1.71026
				DHX58	-1.70897
				IGLV1-44	-1.70893
				RNF213	-1.70869
				VWA5A	-1.70708
				TRIM34 /// TRIM6-TRIM34	-1.70482
				ZNF552	-1.70464
				OAS2	-1.70462
				WNT10A	-1.70171
				PARP9	-1.69963
				POLD4	-1.69913
				COBLL1	-1.69645
				GNPDA2	-1.69098
				FAM26F	-1.68993
				CXCR5	-1.68989
				BHLHE41	-1.68942
				CSRP1	-1.68656
				HIF1A	-1.68652
				NFIA	-1.68404
				STX17	-1.68231
				FBXO2	-1.6797
				IGHG3 /// IGHM	-1.67918
				IQCA1	-1.67918
				RNASE6	-1.67877
				C10orf47	-1.67873
				CD82	-1.67824
				LOC652797 /// PKM2	-1.67806
				FAHD2B	-1.67797
				LGALS3BP	-1.67761
				PEG10	-1.67469
				TAP2	-1.67451
				CARD16	-1.67333
				LGALS9 /// LGALS9B /// LGALS9C	-1.67325
				PFKFB2	-1.6723
				LTB	-1.66962
				DMRT2	-1.66642
				CD86	-1.66639
				CYBASC3	-1.66583
				CCR2	-1.66552
				HLA-F	-1.66551
				OAS1	-1.66451
				SCLT1	-1.66318
				SAMSN1	-1.66302
				TNFSF12-TNFSF13 /// TNFSF13	-1.66293
				ST3GAL6	-1.65865
				SLC30A6	-1.65725
				THEM4	-1.65637
				ZDHHC2	-1.65635
				SLFN5	-1.65578
				PRKAA1	-1.65383
				NUMB	-1.65358
				SSH2	-1.65244
				CCDC50	-1.64799
				KLHDC9	-1.64559
				IKZF3	-1.64539
				ENPP2	-1.64528
				CDKL1	-1.6448
				KIAA0562	-1.64419
				GABPA	-1.643
				KLF10	-1.64206
				RCAN3	-1.63986
				DMXL1	-1.637
				HLA-F	-1.63555
				IFI35	-1.63318
				TJP2	-1.63207
				RPL22L1	-1.63194
				VCL	-1.62909
				IDS	-1.62853
				PILRA	-1.62699
				LAX1	-1.62644
				HSPA4	-1.62592
				PPAP2A	-1.62528
				ZCCHC2	-1.62484
				MEIG1	-1.62483
				IFI6	-1.62481
				ARHGAP25	-1.6231
				APOBEC3F	-1.62265
				EMB	-1.62249
				NDRG1	-1.62195
				FAS	-1.62123
				HERC5	-1.61917
				SIK1	-1.61865
				RND1	-1.61847
				CDYL	-1.61804
				AP1S3	-1.6147
				CXCR7	-1.6133
				PPM1K	-1.61303
				TMEM87B	-1.61262
				CYB5R2	-1.612
				BIRC3	-1.61048
				GLRA3	-1.60857
				CEP63	-1.60718
				TICAM2 /// TMED7-TICAM2	-1.60604
				LIPA	-1.60594
				C9orf103	-1.60579
				SNAP23	-1.60529
				LOC653501 /// ZNF658 /// ZNF658B	-1.60528
				DEGS2	-1.60524
				EPSTI1	-1.60359
				TMEM159	-1.60305
				BCAS4	-1.60301
				AGMAT	-1.60256
				TRIM5	-1.60206
				IGHG1 /// IGHG3 /// IGHM /// IGHV4-31	-1.60117
				KLF9	-1.60062
				RHOF	-1.60049
				SEL1L3	-1.59923
				GTDC1	-1.59897
				RNASEL	-1.59847
				EXD2	-1.59755
				FAM91A1 /// FAM91A2	-1.59726
				PTH2R	-1.59626
				LIMA1	-1.59323
				FAM46A	-1.59283
				IFIT5	-1.59274
				HOXA10	-1.59151
				P2RY14	-1.58973
				REPS2	-1.58911
				CHI3L2	-1.5878
				NLRC3	-1.58769
				ATG4C /// CTR9	-1.58737
				TRPC6	-1.58594
				NRG4	-1.58449
				NCOA3	-1.58399
				SHISA3	-1.58367
				PSMB8	-1.58217
				CXorf38	-1.58198
				TMEM194B	-1.58014
				TMPRSS15	-1.57977
				GPR183	-1.57791
				PCDH9	-1.57775
				CD84	-1.57661
				MAP9	-1.57651
				CDC42SE2	-1.57523
				PHTF2	-1.57522
				PLBD1	-1.57514
				PARP14	-1.57444
				TMPRSS15	-1.57436
				COTL1	-1.57392
				SAV1	-1.5711
				MBNL1	-1.57
				HOXA1	-1.56931
				CCR7	-1.56845
				LTBP3	-1.56812
				TXNIP	-1.56729
				RWDD3	-1.56721
				MYO5C	-1.56716
				PARN	-1.567
				TNFRSF13B	-1.56606
				DNAJB4	-1.56567
				ADM	-1.56514
				SUMO3	-1.56462
				SYTL3	-1.56459
				HLA-F	-1.56108
				RGL1	-1.55549
				RILPL2	-1.55533
				ANK1	-1.55527
				CORO1C	-1.55504
				TRAF3IP2	-1.55485
				C1orf186	-1.55237
				CASP1	-1.55133
				TNFRSF10A	-1.55094
				TCEA1	-1.5504
				SYNGR2	-1.54857
				APOBEC3G	-1.54812
				MYO1E	-1.5469
				AIFM2	-1.5456
				BMPR1A	-1.5446
				THNSL1	-1.5441
				RDM1	-1.54352
				HEATR5A	-1.54276
				OLFML2A	-1.54265
				KIAA0040	-1.54193
				TIGD2	-1.54136
				STK17A	-1.54062
				EVI2A	-1.54056
				CD40	-1.54008
				CLK4	-1.53842
				PEX3	-1.53603
				WDR1	-1.53542
				MYLIP	-1.5353
				TBC1D9	-1.53443
				FXYD5	-1.53437
				CYSLTR1	-1.53321
				SYNJ2BP	-1.53313
				MYO5C	-1.53239
				GSTZ1	-1.53111
				CORO1B	-1.53104
				KCNJ11	-1.53092
				SH2D3A	-1.52851
				BBX	-1.5284
				HSD17B12	-1.52815
				MORC4	-1.52758
				FYTTD1	-1.52698
				ADAM19	-1.52687
				FCRL3	-1.52587
				MXD1	-1.5257
				MR1	-1.52511
				MEI1	-1.52481
				ZNF101	-1.5245
				TOR2A	-1.52398
				KLHL5	-1.52296
				ISG15	-1.52218
				ITCH	-1.52144
				MARCH2	-1.5209
				ERCC4	-1.51996
				FPGT	-1.51985
				NEXN	-1.51912
				IGHG1 /// IGHG2 /// IGHG3 /// IGHM /// IGHV4-31	-1.51911
				ABCA6	-1.51892
				TNFAIP8L2	-1.51856
				ZMYM5	-1.51809
				ZNF557	-1.51791
				LGALS9	-1.5176
				CYB5D2	-1.51757
				RNF141	-1.51752
				PTH2R	-1.51745
				SUSD3	-1.51705
				ENTPD1	-1.51488
				TXNRD3	-1.51432
				NCRNA00292	-1.51391
				C11orf71	-1.51375
				OASL	-1.51308
				ARRDC3	-1.51261
				NAPSB	-1.51246
				TP63	-1.51197
				SNAPC1	-1.51022
				TOR1AIP1	-1.51009
				RNMT	-1.51007
				C5orf44	-1.50989
				P4HB	-1.5097
				FAM18B1 /// FAM18B2	-1.5093
				ADAP2	-1.50834
				ALDH3A2	-1.50796
				CALR	-1.50788
				HS2ST1	-1.50766
				MRE11A	-1.50764
				PIGY	-1.50725
				DNM1	-1.50599
				TRIO	-1.50593
				NARG2	-1.50572
				KCTD18	-1.50546
				C1orf38	-1.50398
				AGA	-1.50344
				GNA13	-1.50287
				FAM65B	-1.50215
				FEM1B	-1.50206
				PDSS2	-1.5017
				HSBP1L1	-1.50163
				GNG11	-1.50126
				LRP1	-1.5005
				PHF15	-1.49889
				ELL2	-1.49816
				NBR1	-1.49787
				ITGB1	-1.49684
				SIRT5	-1.49683
				STAP1	-1.49672
				THADA	-1.49534
				UCHL5	-1.49523
				VWA5A	-1.49521
				METTL7B	-1.49451
				RAB8B	-1.49407
				DDI2	-1.49342
				SKIL	-1.49337
				BRWD1	-1.49323
				CTSH	-1.49314
				TAB2	-1.49277
				BCAR3	-1.49252
				STAC3	-1.49246
				SRPX	-1.4922
				ZNF24	-1.49202
				ALG2	-1.49152
				PSMC2	-1.4915
				NOTCH2 /// NOTCH2NL	-1.49028
				CEBPA	-1.48949
				TPK1	-1.48859
				LY96	-1.48802
				ETS2	-1.48798
				SPTLC1	-1.4878
				TMEM14A	-1.48775
				CD40	-1.48757
				SCRN1	-1.48706
				DIAPH2	-1.48637
				VRK2	-1.48607
				ATP6V1E2	-1.48605
				TMBIM1	-1.48582
				C16orf53	-1.48534
				MX2	-1.48531
				JDP2	-1.48504
				BCAS4	-1.48461
				SYTL2	-1.48456
				CYBB	-1.4843
				GRHL1	-1.48408
				ARRDC4	-1.4828
				PHC3	-1.48224
				SIRPA	-1.48177
				CD46	-1.48177
				SLC25A23	-1.48146
				U2AF1L4	-1.48086
				KILLIN	-1.48082
				RFTN1	-1.48049
				CSAG2 /// CSAG3	-1.47955
				HLCS	-1.47935
				LOC375190	-1.47874
				MT1E	-1.47811
				FBXL22	-1.47727
				BET1	-1.47693
				ZNF185	-1.47673
				CHD2	-1.47648
				RABEP1	-1.47644
				C5orf34	-1.47519
				RASGEF1A	-1.47497
				TRIM23	-1.47459
				TTC39B	-1.47405
				NT5DC1	-1.4738
				C10orf57	-1.47366
				NCF2	-1.47287
				CSRP1	-1.4725
				AGPAT3	-1.47157
				MBD4	-1.47114
				ASCC3	-1.47067
				SLC25A32	-1.46981
				EPS8L2	-1.46945
				SESN3	-1.46933
				HMGXB4	-1.46905
				RAG1AP1	-1.4685
				ADPRH	-1.46827
				NUDT2	-1.46815
				C5orf35	-1.46745
				UBL3	-1.46724
				C7orf60	-1.46716
				MOCS2	-1.46689
				CAT	-1.46623
				COCH	-1.46595
				REL	-1.46568
				GIT2	-1.46568
				ZNF804A	-1.46507
				MME	-1.46501
				RWDD2A	-1.46348
				HNRNPH2	-1.4625
				FAM49B	-1.46238
				MYF6	-1.46209
				CASP4	-1.46092
				TMEM30A	-1.46067
				CTSS	-1.45914
				PLEKHF2	-1.45691
				CMAH	-1.45609
				UBA5	-1.45561
				ZNF280D	-1.455
				CT45A1 /// CT45A2 /// CT45A3 /// CT45A4 /// CT45A5 /// CT45A6	-1.45434
				RNF145	-1.45343
				SLC30A1	-1.45176
				NFE2L3	-1.45102
				USP27X	-1.44689
				PAIP2B	-1.44641
				PUS7L	-1.44442
				SURF4	-1.44393
				GPNMB	-1.44304
				ST6GAL1	-1.44049
				LRIT2	-1.43863
				TLR10	-1.43822
				ZNF226	-1.43809
				WIF1	-1.43728
				PCBD1	-1.43658
				PPP1R12A	-1.43564
				C1orf56	-1.43018
				CTSF	-1.42919
				PPP6R3	-1.42811
				ANXA5	-1.42593
